# Supplementary material for: CAPLA: improved prediction of protein–ligand binding affinity by a deep learning approach based on a cross-attention mechanism
Source: Bioinformatics. 2023 Jan 23;39(2):btad049. doi: 10.1093/bioinformatics/btad049 (PMC9900214; doi:10.1093/bioinformatics/btad049)
Supplement: btad049_Supplementary_Data [file btad049_supplementary_data.zip]

Archive with 11 entries (11 files):
- Attentionmap10OH.eps
- corrleation2016.eps
- corrleationcsar.eps
- ligplus1O0H.eps
- ligplus4JIA.eps
- pymol3ehy.eps
- pymol4JIA.eps
- pymol10OH.eps
- Supplementary Material_CAPLA_revised.docx
- tsne2013.eps
- Attentionmap4JIA.eps
